# Supplementary material for: Transcriptomic Analysis Reveals the Opposite Regulatory Effects of WRKY and CAMTA Transcription Factors on Total Tannin Production in Quercus fabri Fruit
Source: Int J Mol Sci. 2024 Dec 6;25(23):13103. doi: 10.3390/ijms252313103 (PMC11642043; doi:10.3390/ijms252313103)
Supplement: Supplementary file 1 [file ijms-25-13103-s001.zip]

Archive with 5 entries (5 files):
- Supplementary Document S1.pdf
- Supplementary Document S2.pdf
- Table S1. Transcription factor family count.xlsx
- Table S2. Detailed description of transcription factors.xlsx
- Table S3. Primers used in this study.pdf
