# Supplementary material for: Transcriptomic Analysis Reveals the Opposite Regulatory Effects of WRKY and CAMTA Transcription Factors on Total Tannin Production in Quercus fabri Fruit
Source: Int J Mol Sci. 2024 Dec 6;25(23):13103. doi: 10.3390/ijms252313103 (PMC11642043; doi:10.3390/ijms252313103)
Supplement: Supplementary file 1 [file ijms-25-13103-s001.zip › Table S1. Transcription factor family count.xlsx]

## Sheet: Sheet1
Family	Count
bHLH	634
NAC	620
ERF	550
MYB_related	506
C2H2	387
FAR1	359
WRKY	358
B3	347
MYB	324
bZIP	291
C3H	278
GRAS	243
G2-like	198
M-type_MADS	198
Trihelix	167
GATA	151
LBD	141
HD-ZIP	135
MIKC_MADS	124
HSF	117
NF-YC	103
NF-YB	94
HB-other	89
Dof	88
TCP	86
GeBP	82
ARF	79
NF-YA	68
BES1	65
TALE	61
SBP	60
Nin-like	55
ZF-HD	49
BBR-BPC	48
AP2	46
YABBY	46
CO-like	40
E2F/DP	39
CAMTA	35
WOX	35
ARR-B	32
DBB	29
SRS	28
CPP	27
GRF	24
S1Fa-like	19
STAT	18
LSD	14
RAV	14
HRT-like	11
VOZ	11
Whirly	11
NF-X1	10
EIL	9
HB-PHD	7
SAP	4
NZZ/SPL	2
LFY	1
