# Supplementary material for: Transcriptomic Analysis Reveals the Opposite Regulatory Effects of WRKY and CAMTA Transcription Factors on Total Tannin Production in Quercus fabri Fruit
Source: Int J Mol Sci. 2024 Dec 6;25(23):13103. doi: 10.3390/ijms252313103 (PMC11642043; doi:10.3390/ijms252313103)
Supplement: Supplementary file 1 [file ijms-25-13103-s001.zip › Table S2. Detailed description of transcription factors.xlsx]

## Sheet: Sheet1
Gene_ID	Symbol	Family	Description
LOC115955609	LOC115955609	WRKY	sp|P16059|PSBP_PEA Oxygen-evolving enhancer protein 2, chloroplastic OS=Pisum sativum GN=PSBP PE=1 SV=1
LOC115995090	LOC115995090	CAMTA	sp|Q9M7X7|RL291_ARATH 60S ribosomal protein L29-1 OS=Arabidopsis thaliana GN=RPL29A PE=1 SV=1
LOC115959757	LOC115959757	ERF	sp|Q9XF89|CB5_ARATH Chlorophyll a-b binding protein CP26, chloroplastic OS=Arabidopsis thaliana GN=LHCB5 PE=1 SV=1
LOC115994479	LOC115994479	Nin-like	sp|Q40459|PSBO_TOBAC Oxygen-evolving enhancer protein 1, chloroplastic OS=Nicotiana tabacum GN=PSBO PE=2 SV=1
LOC115955389	LOC115955389	ARF	sp|Q7X9A0|RCA1_LARTR Ribulose bisphosphate carboxylase/oxygenase activase 1, chloroplastic OS=Larrea tridentata GN=RCA1 PE=1 SV=1
LOC115968870	LOC115968870	bHLH	sp|Q9FKC0|R13A4_ARATH 60S ribosomal protein L13a-4 OS=Arabidopsis thaliana GN=RPL13AD PE=2 SV=1
LOC115968957	LOC115968957	bHLH	sp|P46302|RS28_MAIZE 40S ribosomal protein S28 OS=Zea mays GN=RPS28 PE=3 SV=1
